# Supplementary material for: Advanced Skeletal Ossification Is Associated with Genetic Variants in Chronologically Young Beef Heifers
Source: Genes (Basel). 2023 Aug 15;14(8):1629. doi: 10.3390/genes14081629 (PMC10454746; doi:10.3390/genes14081629)
Supplement: Supplementary file 1 [file genes-14-01629-s001.zip]

Archive with 1 entries (1 files):
- genes-2551245-supplementary.pdf
